# Supplementary material for: Prevalence of Genetic Variants and Deep Phenotyping in Patients with Thoracic Aortic Aneurysm and Dissection: A Cross-Sectional Single-Centre Cohort Study
Source: J Clin Med. 2024 Jan 14;13(2):461. doi: 10.3390/jcm13020461 (PMC10816602; doi:10.3390/jcm13020461)
Supplement: Supplementary file 1 [file jcm-13-00461-s001.zip]

Archive with 1 entries (1 files):
- jcm-2794544-supplementary.pdf
